# Supplementary material for: Platelet count and coagulation profiles of adult hypertensive patients at Felege Hiwot comprehensive specialized hospital, Northwest Ethiopia: A comparative cross-sectional study
Source: PLoS One. 2025 Aug 12;20(8):e0329022. doi: 10.1371/journal.pone.0329022 (PMC12342298; doi:10.1371/journal.pone.0329022)
Supplement: S2 File — (XLSX) [file pone.0329022.s002.xlsx]

## Sheet: spsss data (HTN)
Education	Maritalstatus	Occupation	Weight	Hieght	BMI	SBP	DBP	Duration	useofmedication	Plateletecount	PT	APTT	INR	platletCountREC	Group	AgeRec	BMIRec	DurationofHTN	PTcat	APTTcat	INRcat	PLTcoutcat	Totalabn	filter_$
1. Unable to read and write	2. Married	3. Farmer	83	1.77	26.5	153	84	0	2. No	186	14.5	22.2	1.22	2	1	3	3	0	1	1	2	2	2	1
1. Unable to read and write	2. Married	3. Farmer	69	1.92	18.7	146	86	0	2. No	210	13.7	36	1.14	2	1	3	2	0	1	1	1	2	1	1
3. Socondary school	2. Married	4. Merchant	64	1.65	23.5	140	74	0	2. No	245	15.3	40.2	1.29	2	1	3	2	0	1	2	2	2	2	1
3. Socondary school	2. Married	2. Private	72	1.77	23	162	95	0	2. No	245	13.8	29.6	1.16	2	1	3	2	0	1	1	1	2	1	1
3. Socondary school	4. Windowed	2. Private	73	1.66	26.5	168	92	0	2. No	371	26.1	33	2.28	2	1	3	3	0	2	1	2	2	2	1
4. Hiegher education( collage and above)	2. Married	1. Govenment	70	1.74	23.1	146	88	0	2. No	296	18.1	38	1.5	2	1	2	2	0	2	2	2	2	2	1
1. Unable to read and write	2. Married	3. Farmer	61	1.59	24.1	146	89	0	2. No	315	14.9	37.8	1.11	2	1	2	2	0	1	2	1	2	2	1
1. Unable to read and write	2. Married	4. Merchant	72	1.51	31.6	156	90	0	2. No	286	12.3	25.8	103	2	1	2	4	0	1	1	2	2	2	1
1. Unable to read and write	2. Married	3. Farmer	46	1.57	18.7	166	102	0	2. No	135	15.4	34.3	1.28	1	1	2	2	0	1	1	2	1	2	1
4. Hiegher education( collage and above)	2. Married	1. Govenment	80	1.78	25.2	180	90	0	2. No	179	16.1	39.2	1.37	2	1	2	3	0	2	2	2	2	2	1
4. Hiegher education( collage and above)	2. Married	1. Govenment	61	1.62	23.2	134	79	0	2. No	201	15.4	31.6	1.28	2	1	2	2	0	1	1	2	2	2	1
1. Unable to read and write	2. Married	6. House wife	80	1.69	28	148	83	0	2. No	288	14.2	28.9	1.2	2	1	2	3	0	1	1	1	2	1	1
1. Unable to read and write	2. Married	3. Farmer	51	1.57	20.7	194	86	0	2. No	131	12.3	39.8	1.03	1	1	2	2	0	1	2	1	1	2	1
1. Unable to read and write	2. Married	3. Farmer	55	1.4	28.1	146	86	0	2. No	258	16.5	39	1.38	2	1	2	3	0	2	2	2	2	2	1
3. Socondary school	2. Married	1. Govenment	60	1.47	27.8	144	96	0	2. No	278	12.7	23.7	1.06	2	1	2	3	0	1	1	1	2	1	1
2. Primary school	2. Married	4. Merchant	73	1.66	26.5	148	87	0	2. No	267	13.5	22.5	1.12	2	1	2	3	0	1	1	1	2	1	1
1. Unable to read and write	2. Married	6. House wife	58	1.55	24.1	160	77	0	2. No	367	16	39.5	1.36	2	1	2	2	0	1	2	2	2	2	1
4. Hiegher education( collage and above)	2. Married	1. Govenment	63	1.64	23.4	170	72	0	2. No	236	14.1	39.6	1.19	2	1	2	2	0	1	2	1	2	2	1
4. Hiegher education( collage and above)	2. Married	1. Govenment	74	1.71	25.3	158	92	0	2. No	304	16.4	49.3	1.36	2	1	2	3	0	2	2	2	2	2	1
2. Primary school	2. Married	2. Private	55	1.53	23.5	156	89	0	2. No	327	12.3	31	1.03	2	1	2	2	0	1	1	1	2	1	1
3. Socondary school	2. Married	6. House wife	89	1.62	33.9	140	85	0	2. No	294	13.9	38.4	1.19	2	1	2	4	0	1	2	1	2	2	1
2. Primary school	2. Married	6. House wife	66	1.7	22.8	142	56	0	2. No	204	14.5	33	1.16	2	1	2	2	0	1	1	1	2	1	1
1. Unable to read and write	2. Married	3. Farmer	57	1.6	22.3	140	80	0	2. No	109	16.7	38.5	1.42	1	1	2	2	0	2	2	2	1	2	1
1. Unable to read and write	2. Married	3. Farmer	63	1.46	29.6	156	89	0	2. No	246	19.4	28	1.66	2	1	2	3	0	2	1	2	2	2	1
3. Socondary school	2. Married	6. House wife	72	1.62	27.4	142	94	0	2. No	294	15.5	26	1.29	2	1	1	3	0	1	1	2	2	2	1
1. Unable to read and write	2. Married	6. House wife	63	1.52	27.3	150	91	0	2. No	134	13.5	31.7	1.13	1	1	1	3	0	1	1	1	1	2	1
1. Unable to read and write	2. Married	3. Farmer	60	1.63	22.6	171	99	0	2. No	280	18.1	38.6	1.5	2	1	1	2	0	2	2	2	2	2	1
1. Unable to read and write	2. Married	3. Farmer	50	1.67	17.9	152	93	0	2. No	196	14.6	40.5	1.21	2	1	1	1	0	1	2	2	2	2	1
4. Hiegher education( collage and above)	2. Married	1. Govenment	71	1.68	25.2	158	93	0	2. No	405	14.1	38.9	1.17	2	1	1	3	0	1	2	1	2	2	1
3. Socondary school	2. Married	4. Merchant	70	1.65	25.7	160	91	0	2. No	255	16.4	30	1.39	2	1	1	3	0	2	1	2	2	2	1
2. Primary school	2. Married	4. Merchant	66	1.58	26.4	143	102	0	2. No	157	21.3	26	1.8	2	1	1	3	0	2	1	2	2	2	1
4. Hiegher education( collage and above)	2. Married	6. House wife	72	1.69	25.2	156	81	0	2. No	286	14.3	40.5	1.2	2	1	1	3	0	1	2	1	2	2	1
1. Unable to read and write	2. Married	6. House wife	40	1.47	18.5	149	80	0	2. No	244	15.1	29.1	1.27	2	1	1	1	0	1	1	2	2	1	1
3. Socondary school	2. Married	6. House wife	65	1.56	26.7	149	88	0	2. No	171	15.8	40.5	1.34	2	1	1	3	0	1	2	2	2	2	1
1. Unable to read and write	2. Married	6. House wife	40	1.57	16.2	141	85	0	2. No	309	16.8	41.7	1.43	2	1	1	1	0	2	2	2	2	2	1
1. Unable to read and write	1. Single	2. Private	64	1.66	23.2	145	83	0	2. No	226	13.4	23.9	1.12	2	1	1	2	0	1	1	1	2	1	1
2. Primary school	2. Married	1. Govenment	88	1.68	31.2	150	100	0	2. No	207	12.2	46.2	1.13	2	1	1	4	0	1	2	1	2	2	1
4. Hiegher education( collage and above)	2. Married	1. Govenment	71	1.68	25.2	148	97	0	2. No	345	15.5	26.6	1.31	2	1	1	3	0	1	1	2	2	2	1
4. Hiegher education( collage and above)	2. Married	1. Govenment	69	1.56	28.4	182	99	0	2. No	417	18.3	39.3	1.52	2	1	1	3	0	2	2	2	2	2	1
4. Hiegher education( collage and above)	1. Single	1. Govenment	56	1.73	18.7	150	95	0	2. No	128	15.8	33.3	1.34	1	1	1	2	0	1	1	2	1	2	1
1. Unable to read and write	2. Married	3. Farmer	62	1.57	25.2	158	91	0	2. No	262	14.4	42.5	1.21	2	1	1	3	0	1	2	2	2	2	1
2. Primary school	2. Married	4. Merchant	69	1.68	24.4	156	89	0	2. No	315	17.5	1.45	1.45	2	1	1	2	0	2	1	2	2	2	1
2. Primary school	2. Married	6. House wife	68	1.56	27.9	162	85	0	2. No	255	15.7	39	1.33	2	1	1	3	0	1	2	2	2	2	1
1. Unable to read and write	2. Married	6. House wife	68	1.57	27.6	168	89	0	2. No	296	17.5	46.5	1.45	2	1	1	3	0	2	2	2	2	2	1
4. Hiegher education( collage and above)	2. Married	1. Govenment	54	1.49	24.3	141	91	0	2. No	164	13.5	42.5	1.13	2	1	1	2	0	1	2	1	2	2	1
4. Hiegher education( collage and above)	2. Married	2. Private	59	1.65	21.7	149	95	0	2. No	265	12.7	24.2	1.06	2	1	1	2	0	1	1	1	2	1	1
4. Hiegher education( collage and above)	2. Married	1. Govenment	68	1.57	27.6	168	95	0	2. No	246	21.4	26	1.85	2	1	1	3	0	2	1	2	2	2	1
2. Primary school	2. Married	2. Private	82	1.68	29.1	146	95	0	2. No	350	11.4	28.1	0.95	2	1	1	3	0	1	1	1	2	1	1
1. Unable to read and write	2. Married	3. Farmer	45	1.67	16.1	146	92	0	2. No	298	13.2	40.6	1.11	2	1	1	1	0	1	2	1	2	2	1
1. Unable to read and write	2. Married	3. Farmer	56	1.42	27.8	190	106	0	2. No	243	19	28.4	1.65	2	1	1	3	0	2	1	2	2	2	1
1. Unable to read and write	2. Married	3. Farmer	50	1.42	24.8	160	85	0	2. No	169	13.6	24.8	1.14	2	1	1	2	0	1	1	1	2	1	1
3. Socondary school	2. Married	4. Merchant	57	1.56	23.4	166	92	0	2. No	327	14.8	32.8	1.25	2	1	1	2	0	1	1	2	2	2	1
4. Hiegher education( collage and above)	2. Married	1. Govenment	73	1.69	25.6	170	92	0	2. No	282	17.5	38.5	1.49	2	1	1	3	0	2	2	2	2	2	1
4. Hiegher education( collage and above)	1. Single	1. Govenment	69	1.58	27.6	149	89	0	2. No	279	17.6	38	1.47	2	1	1	3	0	2	2	2	2	2	1
4. Hiegher education( collage and above)	1. Single	5. Student	55	1.66	20	168	89	0	2. No	290	14.5	27	1.2	2	1	1	2	0	1	1	1	2	1	1
4. Hiegher education( collage and above)	1. Single	1. Govenment	56	1.42	27.8	177	96	0	2. No	220	14.9	31	1.26	2	1	1	3	0	1	1	2	2	2	1
4. Hiegher education( collage and above)	1. Single	5. Student	68	1.65	25	156	89	0	2. No	250	14.5	27.5	1.2	2	1	1	3	0	1	1	1	2	1	1
4. Hiegher education( collage and above)	1. Single	1. Govenment	55	1.67	19.7	144	83	0	2. No	191	13.9	34.2	1.17	2	1	1	2	0	1	1	1	2	1	1
2. Primary school	1. Single	6. House wife	63	1.46	29.6	145	92	0	2. No	176	16.1	35.6	1.37	2	1	1	3	0	2	1	2	2	2	1
4. Hiegher education( collage and above)	1. Single	5. Student	46	1.48	21	169	96	0	2. No	386	15.7	38	1.33	2	1	1	2	0	1	2	2	2	2	1
4. Hiegher education( collage and above)	2. Married	2. Private	66	1.57	26.8	122	76	60	1. Yes	203	16.5	37	1.38	2	2	3	3	5	2	2	2	2	2	1
1. Unable to read and write	2. Married	3. Farmer	56	1.62	21.3	126	78	72	1. Yes	252	15.3	37	1.29	2	2	3	2	6	1	2	2	2	2	1
1. Unable to read and write	2. Married	2. Private	66	1.45	31.4	145	85	240	1. Yes	228	11.5	28.8	0.86	2	2	3	4	20	1	1	1	2	1	1
3. Socondary school	2. Married	1. Govenment	60	1.55	25	153	82	156	1. Yes	248	13.1	32.6	1.1	2	2	3	3	13	1	1	1	2	1	1
2. Primary school	2. Married	2. Private	54	1.69	18.9	119	45	216	1. Yes	530	18.1	38.1	1.55	3	2	3	2	18	2	2	2	2	2	1
4. Hiegher education( collage and above)	2. Married	2. Private	66	1.67	23.7	118	82	48	1. Yes	252	13.9	26	1.17	2	2	3	2	4	1	1	1	2	1	1
4. Hiegher education( collage and above)	2. Married	2. Private	62	1.72	21	153	68	72	1. Yes	199	14.3	35.9	1.2	2	2	3	2	6	1	1	1	2	1	1
1. Unable to read and write	2. Married	4. Merchant	61	1.74	20.1	123	78	120	1. Yes	247	13.8	33.5	1.16	2	2	3	2	10	1	1	1	2	1	1
1. Unable to read and write	2. Married	6. House wife	41	1.42	20.3	130	76	132	1. Yes	371	12.7	24.9	1.06	2	2	3	2	11	1	1	1	2	1	1
1. Unable to read and write	2. Married	3. Farmer	45	1.46	21.1	118	69	14	1. Yes	268	14	31.9	1.25	2	2	3	2	1.16667	1	1	2	2	2	1
4. Hiegher education( collage and above)	2. Married	2. Private	62	1.53	26.5	139	71	156	1. Yes	124	15.6	28.5	1.3	1	2	3	3	13	1	1	2	1	2	1
1. Unable to read and write	2. Married	6. House wife	75	1.54	31.6	146	80	36	1. Yes	236	11.7	37.7	0.97	2	2	2	4	3	1	2	1	2	2	1
1. Unable to read and write	2. Married	6. House wife	75	1.6	29.3	141	86	48	1. Yes	297	13.5	40.4	1.13	2	2	2	3	4	1	2	1	2	2	1
4. Hiegher education( collage and above)	2. Married	4. Merchant	77	1.73	25.7	170	82	60	1. Yes	139	13.5	43.1	1.13	1	2	2	3	5	1	2	1	1	2	1
1. Unable to read and write	2. Married	6. House wife	45	1.48	20.5	124	84	133	1. Yes	327	14.5	29.5	1.22	2	2	2	2	11.0833	1	1	2	2	2	1
4. Hiegher education( collage and above)	2. Married	6. House wife	66	1.55	27.5	122	57	156	1. Yes	161	16.4	33.5	1.38	2	2	2	3	13	2	1	2	2	2	1
3. Socondary school	2. Married	1. Govenment	68	1.73	22.7	122	71	180	1. Yes	118	17.6	47.7	1.5	1	2	2	2	15	2	2	2	1	2	1
1. Unable to read and write	2. Married	6. House wife	53	1.64	19.7	150	93	180	1. Yes	107	13.8	32.1	1.16	1	2	2	2	15	1	1	1	1	2	1
3. Socondary school	2. Married	2. Private	71	1.71	24.3	131	82	96	1. Yes	243	16	37.4	1.36	2	2	2	2	8	1	2	2	2	2	1
2. Primary school	2. Married	2. Private	78	1.72	26.4	108	77	48	1. Yes	257	19	41.5	1.58	2	2	2	3	4	2	2	2	2	2	1
1. Unable to read and write	2. Married	4. Merchant	40	1.54	16.9	157	65	132	1. Yes	280	16.5	37.3	1.37	2	2	2	1	11	2	2	2	2	2	1
4. Hiegher education( collage and above)	2. Married	2. Private	76	1.54	32	136	80	60	1. Yes	288	12.7	35.5	1.06	2	2	2	4	5	1	1	1	2	1	1
1. Unable to read and write	2. Married	3. Farmer	58	1.61	22.4	144	88	24	1. Yes	164	14.1	39.2	1.19	2	2	2	2	2	1	2	1	2	2	1
1. Unable to read and write	2. Married	3. Farmer	69	1.62	26.3	115	68	72	1. Yes	316	13.6	29	1.13	2	2	2	3	6	1	1	1	2	1	1
1. Unable to read and write	2. Married	2. Private	53	1.42	26.3	121	73	24	1. Yes	380	12.3	32.3	1.03	2	2	2	3	2	1	1	1	2	1	1
3. Socondary school	1. Single	2. Private	57	1.49	25.7	132	77	24	1. Yes	378	12.9	25.7	1.08	2	2	2	3	2	1	1	1	2	1	1
1. Unable to read and write	2. Married	3. Farmer	77	1.75	25.1	168	111	96	1. Yes	207	14	33.9	1.18	2	2	2	3	8	1	1	1	2	1	1
1. Unable to read and write	2. Married	3. Farmer	43	1.42	21.3	136	80	120	1. Yes	229	17.3	38.3	1.47	2	2	2	2	10	2	2	2	2	2	1
1. Unable to read and write	2. Married	3. Farmer	60	1.56	24.7	128	86	72	1. Yes	206	15.5	33.7	1.13	2	2	2	2	6	1	1	1	2	1	1
1. Unable to read and write	2. Married	3. Farmer	55	1.67	19.7	125	71	18	1. Yes	178	13.8	30.7	1.16	2	2	2	2	1.5	1	1	1	2	1	1
4. Hiegher education( collage and above)	2. Married	2. Private	67	1.55	27.9	135	89	24	1. Yes	145	14	30.5	1.18	1	2	2	3	2	1	1	1	1	2	1
1. Unable to read and write	2. Married	6. House wife	51	1.42	25.3	123	76	36	1. Yes	162	12.7	38.3	1.06	2	2	2	3	3	1	2	1	2	2	1
3. Socondary school	2. Married	4. Merchant	60	1.7	20.8	128	86	36	1. Yes	265	14.5	31.7	1.22	2	2	2	2	3	1	1	2	2	2	1
2. Primary school	2. Married	6. House wife	74	1.45	35.2	137	83	36	1. Yes	285	16.2	37.1	1.32	2	2	2	4	3	2	2	2	2	2	1
3. Socondary school	2. Married	2. Private	74	1.62	28.2	128	81	60	1. Yes	222	13.3	23.3	1.12	2	2	2	3	5	1	1	1	2	1	1
1. Unable to read and write	2. Married	3. Farmer	63	1.62	24	150	90	72	1. Yes	158	13.2	27.4	1.11	2	2	2	2	6	1	1	1	2	1	1
1. Unable to read and write	2. Married	3. Farmer	54	1.57	21.9	169	98	144	1. Yes	141	14	29.8	1.18	1	2	2	2	12	1	1	1	1	2	1
4. Hiegher education( collage and above)	2. Married	1. Govenment	88	1.81	26.9	144	96	48	1. Yes	222	13.1	29.8	1.1	2	2	2	3	4	1	1	1	2	1	1
4. Hiegher education( collage and above)	2. Married	1. Govenment	63	1.57	25.6	129	76	36	1. Yes	104	15.7	38	1.33	1	2	2	3	3	1	2	2	1	2	1
4. Hiegher education( collage and above)	2. Married	1. Govenment	64	1.61	24.7	128	81	60	1. Yes	137	13.2	35.3	1.11	1	2	2	2	5	1	1	1	1	2	1
1. Unable to read and write	2. Married	3. Farmer	54	1.47	25	126	72	41	1. Yes	316	16.5	29.6	1.37	2	2	2	3	3.41667	2	1	2	2	2	1
2. Primary school	2. Married	4. Merchant	66	1.56	27.1	110	82	29	1. Yes	287	14.6	34	1.21	2	2	2	3	2.41667	1	1	2	2	2	1
1. Unable to read and write	2. Married	6. House wife	62	1.56	25.5	141	74	29	1. Yes	222	17	35.8	1.52	2	2	2	3	2.41667	2	1	2	2	2	1
3. Socondary school	2. Married	6. House wife	62	1.46	29.1	127	80	24	1. Yes	302	15.5	41.6	1.31	2	2	1	3	2	1	2	2	2	2	1
4. Hiegher education( collage and above)	2. Married	1. Govenment	70	1.65	25.7	117	75	33	1. Yes	214	13.9	28.3	1.17	2	2	1	3	2.75	1	1	1	2	1	1
2. Primary school	2. Married	4. Merchant	76	1.6	29.7	138	75	48	1. Yes	281	14	28	1.18	2	2	1	3	4	1	1	1	2	1	1
1. Unable to read and write	2. Married	6. House wife	52	1.53	22.2	147	76	144	1. Yes	301	13.6	33	1.16	2	2	1	2	12	1	1	1	2	1	1
1. Unable to read and write	2. Married	6. House wife	79	1.63	29.7	169	95	156	1. Yes	276	15.9	38.6	1.35	2	2	1	3	13	1	2	2	2	2	1
3. Socondary school	2. Married	6. House wife	68	1.56	27.9	126	76	28	1. Yes	298	20.6	30.1	1.77	2	2	1	3	2.33333	2	1	2	2	2	1
4. Hiegher education( collage and above)	2. Married	1. Govenment	71	1.68	25.2	106	78	36	1. Yes	166	20.5	37.3	1.7	2	2	1	3	3	2	2	2	2	2	1
1. Unable to read and write	2. Married	2. Private	45	1.48	20.5	108	68	24	1. Yes	363	17.1	45.1	1.46	2	2	1	2	2	2	2	2	2	2	1
4. Hiegher education( collage and above)	2. Married	1. Govenment	60	1.7	20.8	142	94	24	1. Yes	621	16.2	42	1.37	3	2	1	2	2	2	2	2	2	2	1
4. Hiegher education( collage and above)	2. Married	2. Private	90	1.74	29.7	116	82	36	1. Yes	203	17.2	37.5	1.43	2	2	1	3	3	2	2	2	2	2	1
3. Socondary school	2. Married	2. Private	63	1.54	26.6	115	71	44	1. Yes	315	15.1	37.5	1.28	2	2	1	3	3.66667	1	2	2	2	2	1
1. Unable to read and write	2. Married	3. Farmer	56	1.42	27.8	112	76	48	1. Yes	182	14	32	1.18	2	2	1	3	4	1	1	1	2	1	1
4. Hiegher education( collage and above)	2. Married	1. Govenment	79	1.65	29	151	89	24	1. Yes	298	14.6	33.2	1.23	2	2	1	3	2	1	1	2	2	2	1
1. Unable to read and write	2. Married	3. Farmer	50	1.6	19.5	99	69	36	1. Yes	260	14.6	39.5	1.23	2	2	1	2	3	1	2	2	2	2	1
2. Primary school	2. Married	2. Private	51	1.53	21.8	147	75	192	1. Yes	345	15	32	1.27	2	2	1	2	16	1	1	2	2	1	1
4. Hiegher education( collage and above)	2. Married	4. Merchant	61	1.79	19	168	85	38	1. Yes	200	16.5	39	1.34	2	2	1	2	3.16667	2	2	2	2	2	1
4. Hiegher education( collage and above)	1. Single	2. Private	72	1.81	22	133	92	48	1. Yes	267	14	31.7	1.18	2	2	1	2	4	1	1	1	2	1	1
4. Hiegher education( collage and above)	2. Married	1. Govenment	56	1.69	19.6	108	79	0	2. No	209	14.9	37	1.26	2	3	2	2	0	1	2	2	2	2	0
4. Hiegher education( collage and above)	2. Married	1. Govenment	67	1.72	22.6	116	71	0	2. No	203	13.6	32.3	1.14	2	3	2	2	0	1	1	1	2	1	0
2. Primary school	2. Married	6. House wife	62	1.55	25.8	119	74	0	2. No	204	15.7	34.4	1.33	2	3	2	3	0	1	1	2	2	2	0
3. Socondary school	2. Married	6. House wife	67	1.63	25.2	118	80	0	2. No	146	16.4	29	1.39	1	3	2	3	0	2	1	2	1	2	0
2. Primary school	2. Married	6. House wife	64	1.59	25.3	112	74	0	2. No	243	14.6	33	1.23	2	3	2	3	0	1	1	2	2	2	0
4. Hiegher education( collage and above)	2. Married	1. Govenment	64	1.7	22.1	117	79	0	2. No	287	14.5	29.4	1.2	2	3	2	2	0	1	1	1	2	1	0
3. Socondary school	2. Married	4. Merchant	69	1.63	26	115	80	0	2. No	211	15.8	35.4	1.34	2	3	2	3	0	1	1	2	2	2	0
4. Hiegher education( collage and above)	2. Married	1. Govenment	68	1.69	23.8	117	76	0	2. No	168	15.2	34.4	1.28	2	3	2	2	0	1	1	2	2	2	0
1. Unable to read and write	2. Married	3. Farmer	59	1.71	20.2	118	73	0	2. No	315	13	26.6	1.09	2	3	2	2	0	1	1	1	2	1	0
4. Hiegher education( collage and above)	2. Married	1. Govenment	73	1.71	25	110	77	0	2. No	254	14	33	1.16	2	3	2	3	0	1	1	1	2	1	0
4. Hiegher education( collage and above)	2. Married	1. Govenment	67	1.68	23.7	119	74	0	2. No	171	16.3	36.9	1.38	2	3	2	2	0	2	2	2	2	2	0
1. Unable to read and write	2. Married	6. House wife	69	1.57	28	120	76	0	2. No	195	13.1	32	1.19	2	3	2	3	0	1	1	1	2	1	0
4. Hiegher education( collage and above)	2. Married	6. House wife	67	1.59	26.5	117	79	0	2. No	271	13.9	27.5	1.15	2	3	2	3	0	1	1	1	2	1	0
4. Hiegher education( collage and above)	2. Married	4. Merchant	64	1.56	26.3	114	73	0	2. No	261	13.9	35.6	1.17	2	3	2	3	0	1	1	1	2	1	0
3. Socondary school	2. Married	4. Merchant	74	1.72	25	118	75	0	2. No	278	13.9	33.8	1.15	2	3	2	3	0	1	1	1	2	1	0
4. Hiegher education( collage and above)	2. Married	1. Govenment	63	1.65	23.1	116	71	0	2. No	189	11.6	31.5	0.96	2	3	1	2	0	1	1	1	2	1	0
4. Hiegher education( collage and above)	2. Married	4. Merchant	69	1.67	24.7	117	74	0	2. No	200	13.5	36.8	1.12	2	3	1	2	0	1	2	1	2	2	0
4. Hiegher education( collage and above)	2. Married	1. Govenment	70	1.69	24.5	109	74	0	2. No	263	12.8	28.5	1.06	2	3	1	2	0	1	1	1	2	1	0
2. Primary school	2. Married	4. Merchant	71	1.68	25.2	116	72	0	2. No	262	14.4	34.6	1.2	2	3	1	3	0	1	1	1	2	1	0
3. Socondary school	2. Married	4. Merchant	74	1.72	25	120	71	0	2. No	233	13.4	32.2	1.12	2	3	1	3	0	1	1	1	2	1	0
3. Socondary school	2. Married	6. House wife	63	1.59	24.9	110	72	0	2. No	195	13.6	30.6	1.13	2	3	1	2	0	1	1	1	2	1	0
3. Socondary school	2. Married	4. Merchant	67	1.7	23.2	111	77	0	2. No	210	13.8	33.2	1.16	2	3	1	2	0	1	1	1	2	1	0
3. Socondary school	2. Married	4. Merchant	70	1.69	24.5	111	78	0	2. No	275	12.6	30.6	1.05	2	3	1	2	0	1	1	1	2	1	0
4. Hiegher education( collage and above)	2. Married	1. Govenment	68	1.67	24.4	112	78	0	2. No	339	11.6	28.3	0.96	2	3	1	2	0	1	1	1	2	1	0
3. Socondary school	2. Married	4. Merchant	65	1.61	25.1	116	79	0	2. No	182	14.1	35.2	1.19	2	3	1	3	0	1	1	1	2	1	0
4. Hiegher education( collage and above)	2. Married	1. Govenment	70	1.69	24.5	111	77	0	2. No	310	12.6	31.5	1.05	2	3	1	2	0	1	1	1	2	1	0
4. Hiegher education( collage and above)	2. Married	1. Govenment	69	1.67	24.7	114	79	0	2. No	262	15	26.9	1.25	2	3	1	2	0	1	1	2	2	2	0
4. Hiegher education( collage and above)	2. Married	1. Govenment	72	1.7	24.9	116	75	0	2. No	185	14.1	34.2	1.19	2	3	1	2	0	1	1	1	2	1	0
4. Hiegher education( collage and above)	2. Married	1. Govenment	72	1.71	24.6	109	78	0	2. No	164	15.1	32	1.28	2	3	1	2	0	1	1	2	2	2	0
4. Hiegher education( collage and above)	2. Married	1. Govenment	69	1.62	26.3	110	89	0	2. No	224	15.9	38.8	1.35	2	3	1	3	0	1	2	2	2	2	0
4. Hiegher education( collage and above)	2. Married	1. Govenment	65	1.61	25.1	113	76	0	2. No	230	13.1	27.6	1.09	2	3	1	3	0	1	1	1	2	1	0
4. Hiegher education( collage and above)	2. Married	6. House wife	61	1.65	22.4	115	72	0	2. No	266	12.8	34.3	1.06	2	3	1	2	0	1	1	1	2	1	0
4. Hiegher education( collage and above)	2. Married	1. Govenment	64	1.67	22.9	118	71	0	2. No	207	14.5	35.3	1.22	2	3	1	2	0	1	1	2	2	2	0
4. Hiegher education( collage and above)	2. Married	1. Govenment	73	1.75	23.8	119	89	0	2. No	242	15	31.8	1.27	2	3	1	2	0	1	1	2	2	2	0
4. Hiegher education( collage and above)	2. Married	1. Govenment	69	1.71	23.6	113	70	0	2. No	154	13.6	29	1.12	2	3	1	2	0	1	1	1	2	1	0
3. Socondary school	2. Married	1. Govenment	69	1.7	23.9	113	78	0	2. No	208	14.1	32.8	1.19	2	3	1	2	0	1	1	1	2	1	0
4. Hiegher education( collage and above)	2. Married	1. Govenment	63	1.67	22.6	112	76	0	2. No	206	11.7	33	0.97	2	3	1	2	0	1	1	1	2	1	0
4. Hiegher education( collage and above)	1. Single	1. Govenment	65	1.67	23.3	115	78	0	2. No	228	14.3	30.9	1.2	2	3	1	2	0	1	1	1	2	1	0
4. Hiegher education( collage and above)	2. Married	1. Govenment	69	1.7	23.9	116	74	0	2. No	268	13.6	36.4	1.14	2	3	1	2	0	1	2	1	2	2	0
4. Hiegher education( collage and above)	2. Married	1. Govenment	74	1.71	25.3	109	78	0	2. No	188	15	35.6	1.27	2	3	1	3	0	1	1	2	2	2	0
4. Hiegher education( collage and above)	2. Married	6. House wife	55	1.49	24.8	115	76	0	2. No	169	11.6	27.8	0.96	2	3	1	2	0	1	1	1	2	1	0
3. Socondary school	2. Married	6. House wife	64	1.61	24.7	119	77	0	2. No	200	11.8	36.5	0.98	2	3	1	2	0	1	2	1	2	2	0
4. Hiegher education( collage and above)	2. Married	1. Govenment	59	1.56	24.2	120	76	0	2. No	197	15.4	31.7	1.3	2	3	1	2	0	1	1	2	2	2	0
4. Hiegher education( collage and above)	1. Single	1. Govenment	68	1.72	23	113	78	0	2. No	263	13.5	27.3	1.12	2	3	1	2	0	1	1	1	2	1	0
3. Socondary school	2. Married	4. Merchant	70	1.69	24.5	116	78	0	2. No	249	13.8	29	1.15	2	3	1	2	0	1	1	1	2	1	0
3. Socondary school	2. Married	6. House wife	62	1.49	27.9	118	75	0	2. No	336	15.5	29.2	1.31	2	3	1	3	0	1	1	2	2	2	0
3. Socondary school	2. Married	4. Merchant	73	1.69	25.6	118	76	0	2. No	217	15.8	36.5	1.34	2	3	1	3	0	1	2	2	2	2	0
4. Hiegher education( collage and above)	2. Married	1. Govenment	61	1.63	23	110	79	0	2. No	197	12.4	33.3	1.03	2	3	1	2	0	1	1	1	2	1	0
4. Hiegher education( collage and above)	1. Single	1. Govenment	72	1.7	24.9	111	75	0	2. No	222	16.8	32.3	1.43	2	3	1	2	0	2	1	2	2	2	0
2. Primary school	2. Married	3. Farmer	67	1.7	23.2	119	69	0	2. No	252	15.1	36	1.28	2	3	1	2	0	1	1	2	2	2	0
3. Socondary school	2. Married	4. Merchant	69	1.72	23.3	120	76	0	2. No	199	14.5	32	1.2	2	3	1	2	0	1	1	1	2	1	0
4. Hiegher education( collage and above)	2. Married	1. Govenment	67	1.63	25.2	115	72	0	2. No	275	14	30.5	1.18	2	3	1	3	0	1	1	1	2	1	0
3. Socondary school	2. Married	6. House wife	55	1.6	21.5	113	78	0	2. No	215	12.9	33.6	0.9	2	3	1	2	0	1	1	1	2	1	0
4. Hiegher education( collage and above)	2. Married	1. Govenment	66	1.73	22.1	113	71	0	2. No	196	13.9	31.6	1.17	2	3	1	2	0	1	1	1	2	1	0
4. Hiegher education( collage and above)	1. Single	1. Govenment	69	1.71	23.6	115	76	0	2. No	315	12.9	34.2	1.07	2	3	1	2	0	1	1	1	2	1	0
4. Hiegher education( collage and above)	1. Single	1. Govenment	65	1.69	22.8	114	78	0	2. No	236	12.3	26.5	1.02	2	3	1	2	0	1	1	1	2	1	0
4. Hiegher education( collage and above)	1. Single	1. Govenment	64	1.69	22.4	118	80	0	2. No	285	12.5	30.7	1.04	2	3	1	2	0	1	1	1	2	1	0
4. Hiegher education( collage and above)	1. Single	1. Govenment	55	1.66	20	116	75	0	2. No	183	14.7	31.4	1.22	2	3	1	2	0	1	1	2	2	2	0
4. Hiegher education( collage and above)	1. Single	1. Govenment	59	1.68	20.9	120	79	0	2. No	263	14.4	26.9	1.2	2	3	1	2	0	1	1	1	2	1	0
4. Hiegher education( collage and above)	1. Single	4. Merchant	64	1.7	22.1	119	72	0	2. No	204	11.8	28.8	0.98	2	3	1	2	0	1	1	1	2	1	0
